# Supplementary material for: Sustainable Protocol for the Synthesis of 2′,3′-Dideoxynucleoside and 2′,3′-Didehydro-2′,3′-dideoxynucleoside Derivatives
Source: Molecules. 2022 Jun 21;27(13):3993. doi: 10.3390/molecules27133993 (PMC9268517; doi:10.3390/molecules27133993)
Supplement: Supplementary file 1 [file molecules-27-03993-s001.zip]

Archive with 1 entries (1 files):
- molecules-1778358-supplementary.pdf
